# Supplementary material for: Perivascular space imaging during therapy for medulloblastoma
Source: PLoS One. 2025 Feb 7;20(2):e0318278. doi: 10.1371/journal.pone.0318278 (PMC11805390; doi:10.1371/journal.pone.0318278)
Supplement: S2 Dataset1 — The spreadsheet includes age, sex, TP, DOSE, anesthesia, shunt, pvs_ratio (‰) and pvs_volume (cm3) information for all patients. (XLSX) [file pone.0318278.s002.xlsx]

## Sheet: Sheet1
Anonymized ID	TP	DOSE	Anesthesia	Shunt	pvs_ratio(‰)	pvs_volume(cm^3)
1	0M	HD	Yes	No	4.65	1.727
1	3M	HD	Yes	No	10.1246	3.64
1	12M	HD	Yes	No	10.1802	3.626
1	FollowUp	HD	Yes	No	10.1961	4.055
2	0M	HD	Yes	No	10.6436	5.644
2	3M	HD	Yes	No	10.099	5.209
3	0M	RD	Yes	No	8.97462	4.122
3	3M	RD	Yes	No	8.28331	4.017
3	12M	RD	Yes	No	7.37	3.434
3	FollowUp	RD	Yes	No	7.66941	3.705
4	0M	RD	No	No	9.94012	6.034
4	3M	RD	No	No	8.65327	5.039
4	12M	RD	No	No	10.2301	5.854
5	0M	SD	No	No	11.3865	5.763
5	3M	SD	No	No	9.29471	4.702
5	12M	SD	No	No	7.93091	3.857
5	FollowUp	SD	No	No	9.10076	4.567
6	0M	HD	Yes	Yes	10.9675	5.063
6	3M	HD	Yes	Yes	8.87955	3.852
7	0M	HD	Yes	No	10.571	4.04
7	3M	HD	Yes	No	11.2918	4.554
7	12M	HD	Yes	No	7.98369	2.937
8	0M	SD	No	No	10.3418	5.62
9	0M	SD	Yes	No	9.93859	4.951
10	0M	SD	No	No	11.9667	6.09
10	3M	SD	No	No	12.238	6.149
10	12M	SD	No	No	11.2848	5.629
10	FollowUp	SD	No	No	11.1531	5.716
11	0M	HD	Yes	No	9.71556	4.547
11	3M	HD	No	No	12.6526	6.021
11	12M	HD	No	No	8.45805	3.856
11	FollowUp	HD	No	No	8.5047	3.945
12	0M	HD	Yes	No	6.10472	2.636
12	3M	HD	Yes	No	9.74493	4.781
12	12M	HD	Yes	No	8.04893	3.532
12	FollowUp	HD	Yes	No	9.46544	4.326
13	0M	SD	Yes	No	11.3336	6.335
14	0M	SD	No	No	10.6198	5.824
14	3M	SD	No	No	10.7735	6.104
14	12M	SD	No	No	8.50341	4.586
14	FollowUp	SD	No	No	8.32859	4.988
15	0M	HD	Yes	No	9.60391	4.666
15	3M	HD	Yes	No	11.799	5.648
15	12M	HD	Yes	No	8.41063	3.625
15	FollowUp	HD	Yes	No	7.50925	3.78
16	0M	HD	Yes	No	8.74812	4.363
16	12M	HD	Yes	No	4.13475	2.005
16	FollowUp	HD	Yes	No	4.12968	2.469
17	0M	HD	Yes	No	14.4375	7.536
17	3M	HD	No	No	10.9461	5.236
18	0M	SD	Yes	No	11.073	5.443
18	3M	SD	Yes	No	13.5865	6.566
18	12M	SD	Yes	No	8.43139	3.819
18	FollowUp	SD	Yes	No	11.5404	5.62
19	0M	HD	Yes	No	12.8955	6.691
19	3M	HD	Yes	No	11.9775	6.211
19	12M	HD	Yes	No	10.1249	5.013
20	0M	HD	Yes	No	11.3978	5.865
20	3M	HD	Yes	No	10.7801	5.3
20	12M	HD	No	No	7.57926	3.967
20	FollowUp	HD	No	No	8.1498	4.415
21	0M	HD	No	No	8.07079	4.12
21	3M	HD	No	No	7.73684	3.941
21	12M	HD	No	No	6.51663	3.1
21	FollowUp	HD	No	No	9.29541	4.54
22	0M	SD	Yes	No	11.4289	7.491
22	3M	SD	No	No	12.4327	7.771
22	12M	SD	No	No	10.3098	6.525
22	FollowUp	SD	No	No	9.82686	6.044
23	0M	RD	Yes	No	5.95188	2.402
23	3M	RD	Yes	No	6.45482	3.026
23	12M	RD	Yes	No	5.01955	2.221
23	FollowUp	RD	Yes	No	6.72598	2.878
24	0M	RD	Yes	No	8.5133	4.101
24	3M	RD	Yes	No	11.161	6.539
24	12M	RD	Yes	No	9.63598	5.344
24	FollowUp	RD	Yes	No	9.93453	6.077
25	0M	SD	Yes	Yes	6.14988	3.406
25	12M	SD	Yes	Yes	4.48566	2.207
25	FollowUp	SD	Yes	Yes	6.52782	3.408
26	0M	HD	No	No	12.7078	7.067
26	3M	HD	No	No	10.9584	5.594
26	FollowUp	HD	No	No	7.92778	4.087
27	0M	HD	Yes	No	12.2461	6.101
27	3M	HD	Yes	No	9.85793	5.087
28	0M	HD	Yes	No	11.1156	5.203
29	0M	HD	Yes	No	11.7896	5.622
29	3M	HD	Yes	No	9.7163	4.516
29	12M	HD	Yes	No	8.64632	4.443
29	FollowUp	HD	Yes	No	11.1286	5.081
30	0M	HD	Yes	No	9.26956	5.473
30	3M	HD	Yes	No	11.4399	6.802
30	12M	HD	Yes	No	7.78506	4.253
31	0M	SD	No	No	11.1473	6.222
31	3M	SD	No	No	10.4416	5.672
31	12M	SD	No	No	12.3455	5.388
31	FollowUp	SD	No	No	9.94674	5.239
32	0M	HD	No	No	8.7562	4.103
32	3M	HD	No	No	12.8205	5.88
32	12M	HD	No	No	8.90906	3.763
32	FollowUp	HD	No	No	7.53199	3.173
33	0M	HD	Yes	No	13.7632	8.319
33	3M	HD	No	No	11.1884	7.226
33	12M	HD	No	No	11.2982	6.495
33	FollowUp	HD	No	No	10.3049	6.278
34	0M	HD	Yes	No	10.8578	5.271
34	3M	HD	Yes	No	12.2206	5.297
34	12M	HD	Yes	No	8.22826	3.834
35	0M	SD	Yes	No	10.0585	4.075
35	3M	SD	Yes	No	9.92804	4.136
35	12M	SD	Yes	No	5.88368	2.687
35	FollowUp	SD	Yes	No	8.21349	3.713
36	0M	HD	Yes	No	10.0715	4.872
36	3M	HD	Yes	No	9.62618	4.769
36	12M	HD	Yes	No	7.94418	3.486
36	FollowUp	HD	Yes	No	6.81489	3.356
37	0M	HD	No	No	11.5604	6.289
37	3M	HD	No	No	13.948	7.238
37	12M	HD	No	No	8.80231	4.265
37	FollowUp	HD	No	No	8.08666	3.184
38	0M	SD	No	No	10.2383	5.393
39	0M	RD	No	No	12.5791	6.861
39	3M	RD	No	No	10.5248	5.729
39	12M	RD	No	No	9.13551	4.73
39	FollowUp	RD	No	No	9.92639	5.418
40	0M	SD	Yes	No	8.51801	4.216
41	0M	HD	Yes	Yes	8.10422	4.737
41	3M	HD	Yes	Yes	8.51945	5.142
41	12M	HD	Yes	Yes	7.1233	3.908
42	0M	HD	Yes	No	9.04034	4.551
42	3M	HD	Yes	No	6.9306	2.881
43	0M	HD	Yes	No	8.53407	4.472
43	3M	HD	Yes	No	10.639	5.647
43	12M	HD	Yes	No	6.12686	3.413
43	FollowUp	HD	No	No	8.31302	4.412
44	0M	SD	Yes	No	12.1606	6.405
44	3M	SD	No	No	11.4066	6.024
44	12M	SD	No	No	10.2031	5.106
44	FollowUp	SD	No	No	9.28013	4.771
45	0M	HD	No	No	9.40844	5.213
45	3M	HD	No	No	9.0183	5.168
45	12M	HD	No	No	6.28382	3.408
45	FollowUp	HD	No	No	8.79898	4.756
46	0M	HD	Yes	No	11.5538	6.256
46	3M	HD	Yes	No	9.59036	5.144
46	12M	HD	No	No	8.43666	4.454
46	FollowUp	HD	Yes	No	11.1865	5.708
47	0M	RD	No	No	11.4823	5.611
47	3M	RD	No	No	13.5944	6.099
47	12M	RD	No	No	9.51054	4.218
47	FollowUp	RD	No	No	10.6335	5.045
48	0M	SD	Yes	No	8.42645	3.782
48	3M	SD	Yes	No	8.09287	3.81
48	12M	SD	Yes	No	5.86593	2.639
48	FollowUp	SD	Yes	No	8.58734	4.127
49	0M	SD	Yes	No	6.71888	3.779
49	3M	SD	Yes	No	9.41884	5.382
49	12M	SD	Yes	No	6.2891	3.211
49	FollowUp	SD	Yes	No	6.31869	3.454
50	0M	SD	Yes	No	9.44575	5.104
50	3M	SD	Yes	No	10.4175	5.794
50	12M	SD	Yes	No	6.50025	3.742
50	FollowUp	SD	Yes	No	8.66198	5.031
51	0M	HD	Yes	No	8.31784	4.121
51	3M	HD	No	No	10.4989	5.063
51	12M	HD	No	No	8.45392	3.738
52	0M	HD	No	No	10.8182	6.644
52	3M	HD	No	No	9.42921	5.258
52	12M	HD	No	No	9.83579	5.15
52	FollowUp	HD	No	No	9.23255	4.958
53	0M	SD	Yes	No	8.47078	4.051
53	3M	SD	Yes	No	9.88761	4.733
53	12M	SD	No	No	8.21795	3.766
53	FollowUp	SD	No	No	8.8064	4.226
54	0M	HD	Yes	No	7.55884	3.618
54	3M	HD	Yes	No	8.97437	4.486
54	12M	HD	Yes	No	6.9418	3.39
55	0M	HD	Yes	No	7.1133	3.187
55	3M	HD	Yes	No	7.03243	3.736
55	12M	HD	Yes	No	5.22464	2.603
55	FollowUp	HD	Yes	No	7.83425	3.768
56	0M	SD	Yes	No	9.93632	4.976
56	3M	SD	Yes	No	13.1031	6.157
56	12M	SD	Yes	No	9.33825	4.347
56	FollowUp	SD	No	No	8.84241	4.171
57	0M	HD	Yes	No	8.00672	4.29
57	3M	HD	Yes	No	8.50684	3.729
58	0M	HD	Yes	No	11.2992	5.065
58	3M	HD	Yes	No	10.642	5.542
58	12M	HD	Yes	No	5.95001	2.677
59	0M	SD	No	No	12.5067	7.819
59	3M	SD	No	No	16.0428	9.796
59	12M	SD	No	No	13.2164	7.64
59	FollowUp	SD	No	No	11.9243	7.088
60	0M	SD	No	No	9.18676	3.982
60	3M	SD	No	No	9.22585	4.065
60	12M	SD	No	Yes	8.80395	3.594
60	FollowUp	SD	No	Yes	9.38088	3.881
61	0M	HD	No	No	11.3972	7.302
61	3M	HD	No	No	10.9815	6.687
61	12M	HD	No	No	7.75034	4.523
61	FollowUp	HD	No	No	9.71903	5.48
62	0M	SD	No	Yes	11.6697	6.355
62	3M	SD	No	Yes	14.5609	8.361
62	12M	SD	No	Yes	10.9667	5.754
63	0M	HD	Yes	No	11.7043	5.907
63	3M	HD	Yes	No	10.3748	5.476
63	12M	HD	Yes	No	8.70232	4.563
63	FollowUp	HD	Yes	No	10.3818	4.767
64	0M	SD	Yes	No	8.23514	5.317
64	3M	SD	Yes	No	8.39033	4.988
64	12M	SD	Yes	No	9.82035	5.609
64	FollowUp	SD	No	No	8.09734	4.591
65	0M	SD	No	No	10.117	5.281
65	3M	SD	No	No	10.9202	6.062
65	12M	SD	No	No	8.79411	4.379
65	FollowUp	SD	No	No	10.58	5.591
66	0M	HD	Yes	No	6.79295	2.848
66	3M	HD	Yes	No	8.92934	3.648
67	0M	RD	Yes	No	10.1197	6.273
67	3M	RD	Yes	No	9.99025	6.269
67	12M	RD	Yes	No	9.98415	5.769
67	FollowUp	RD	Yes	No	11.119	6.672
68	0M	RD	No	No	9.80059	4.815
68	3M	RD	No	No	10.3383	4.969
68	12M	RD	No	No	8.8285	3.633
68	FollowUp	RD	No	No	8.91779	4.438
69	0M	HD	Yes	No	9.36253	3.712
69	3M	HD	Yes	No	8.68729	4.19
69	12M	HD	Yes	No	6.13955	2.369
69	FollowUp	HD	Yes	No	8.68927	3.72
70	0M	HD	Yes	Yes	12.4126	7.006
70	3M	HD	No	Yes	12.627	6.205
70	12M	HD	No	Yes	12.1399	5.827
70	FollowUp	HD	No	Yes	9.6031	4.584
71	0M	RD	No	No	11.131	6.311
71	3M	RD	No	No	14.8639	6.876
71	12M	RD	No	No	10.8685	5.971
71	FollowUp	RD	No	No	11.9887	6.817
72	0M	SD	Yes	No	10.3112	5.04
72	3M	SD	Yes	No	15.922	7.877
72	12M	SD	Yes	No	10.619	4.826
72	FollowUp	SD	Yes	No	8.33563	4.424
73	0M	SD	Yes	No	8.70915	4.86
73	3M	SD	Yes	No	11.6918	6.697
73	12M	SD	Yes	No	7.85168	4.259
73	FollowUp	SD	Yes	No	10.272	5.783
74	0M	HD	No	No	12.2618	8.615
74	3M	HD	Yes	No	10.8409	7.343
74	12M	HD	Yes	No	10.1544	6.479
74	FollowUp	HD	Yes	No	9.62154	6.089
75	0M	SD	Yes	Yes	5.73204	2.638
75	3M	SD	Yes	Yes	9.15083	4.073
75	12M	SD	Yes	Yes	5.64556	2.388
75	FollowUp	SD	Yes	Yes	6.64785	2.664
76	0M	HD	Yes	No	8.09697	4.465
76	3M	HD	Yes	No	10.55	5.484
76	12M	HD	Yes	No	8.16062	3.845
76	FollowUp	HD	No	No	10.8384	5.263
77	0M	SD	No	No	14.5923	9.561
77	3M	SD	No	No	12.0389	7.962
77	12M	SD	No	No	9.84804	6.055
77	FollowUp	SD	No	No	10.5917	6.616
78	0M	SD	No	No	11.7574	5.766
78	3M	SD	No	No	13.0374	6.355
78	12M	SD	No	No	11.3845	5.329
78	FollowUp	SD	No	No	12.2312	5.838
79	0M	SD	Yes	No	9.45231	4.973
79	3M	SD	Yes	No	7.89999	3.903
79	12M	SD	Yes	No	10.7552	5.421
79	FollowUp	SD	Yes	No	11.1318	5.139
80	0M	HD	Yes	No	8.93239	4.739
80	3M	HD	No	No	10.8443	5.416
80	12M	HD	Yes	No	5.40712	2.589
81	0M	HD	Yes	No	10.4525	6.186
81	3M	HD	No	No	10.5627	5.759
81	12M	HD	No	No	10.6764	5.439
82	0M	SD	No	No	11.6688	6.83
82	3M	SD	No	No	12.9473	7.42
82	12M	SD	No	No	11.423	6.241
82	FollowUp	SD	No	No	11.1232	6.206
83	0M	SD	Yes	No	10.2833	4.078
83	3M	SD	Yes	No	10.1994	4.747
83	12M	SD	Yes	No	8.45226	3.822
83	FollowUp	SD	Yes	No	6.37311	3.001
84	0M	HD	Yes	No	9.7459	3.824
84	3M	HD	Yes	No	9.67257	3.721
84	12M	HD	Yes	No	8.72816	3.735
84	FollowUp	HD	Yes	No	7.76809	3.046
85	0M	HD	Yes	No	9.50865	6.313
85	3M	HD	Yes	Yes	11.7821	6.813
85	12M	HD	No	Yes	11.152	6.869
86	0M	HD	Yes	No	12.3171	7.064
86	3M	HD	No	No	15.483	8.719
86	12M	HD	No	No	12.2631	6.55
86	FollowUp	HD	No	No	11.0432	6.035
87	0M	SD	Yes	No	10.2135	5.268
87	3M	SD	Yes	No	10.617	5.764
87	12M	SD	No	No	9.03801	4.433
87	FollowUp	SD	No	No	7.63938	4.262
88	0M	SD	Yes	No	7.44278	3.572
88	3M	SD	Yes	No	7.84752	3.81
88	12M	SD	Yes	No	7.01976	3.608
88	FollowUp	SD	No	No	4.93543	2.646
89	0M	HD	No	No	14.5722	10.588
89	3M	HD	No	No	14.8488	11.049
89	12M	HD	No	No	9.86555	6.419
89	FollowUp	HD	No	No	14.0905	9.241
90	0M	SD	Yes	Yes	11.1007	7.727
90	3M	SD	No	Yes	10.9169	7.409
90	12M	SD	No	Yes	11.118	7.485
90	FollowUp	SD	No	Yes	9.88464	6.644
91	0M	HD	No	No	8.84159	5.567
91	3M	HD	No	No	11.1343	6.8
91	12M	HD	No	No	7.5941	4.343
91	FollowUp	HD	No	No	9.43179	5.828
92	0M	SD	Yes	No	5.21795	2.207
92	3M	SD	Yes	No	6.2874	2.71
92	12M	SD	Yes	No	5.81431	2.467
92	FollowUp	SD	Yes	No	5.81333	2.267
93	0M	HD	Yes	Yes	8.96361	3.91
93	3M	HD	Yes	Yes	7.76808	3.578
93	12M	HD	Yes	Yes	6.14867	2.597
93	FollowUp	HD	Yes	Yes	4.83119	1.8
94	0M	HD	Yes	No	7.34343	3.711
94	3M	HD	Yes	No	9.74176	4.958
94	12M	HD	Yes	No	7.53579	3.515
94	FollowUp	HD	Yes	No	5.28968	2.155
95	0M	RD	Yes	No	6.42001	4.087
96	0M	RD	Yes	No	8.08217	4.069
96	3M	RD	Yes	No	8.7084	4.266
96	12M	RD	No	No	9.13676	4.547
96	FollowUp	RD	No	No	9.6721	4.882
97	0M	SD	No	No	10.2177	5.366
97	3M	SD	No	No	11.4332	5.922
97	12M	SD	No	No	8.79225	4.244
97	FollowUp	SD	No	No	9.67439	4.901
98	0M	SD	Yes	No	8.86933	5.284
98	3M	SD	Yes	No	7.49069	4.563
98	12M	SD	No	No	8.81166	4.842
98	FollowUp	SD	No	No	9.26986	5.215
99	0M	HD	Yes	No	6.94003	2.556
99	3M	HD	Yes	No	7.59091	2.781
99	12M	HD	Yes	No	6.79757	2.434
99	FollowUp	HD	Yes	No	3.93255	1.189
100	0M	RD	No	No	9.64223	4.438
100	3M	RD	No	No	10.9792	5.257
100	12M	RD	No	No	8.99283	4.106
100	FollowUp	RD	No	No	9.48607	4.412
101	0M	RD	No	No	9.45801	4.827
101	3M	RD	No	No	11.4902	6.314
101	12M	RD	No	No	9.26443	4.61
101	FollowUp	RD	No	No	11.395	5.595
102	0M	HD	Yes	No	10.982	5.907
102	3M	HD	No	No	12.1117	6.182
102	12M	HD	No	No	9.23835	4.619
103	0M	HD	Yes	No	8.54718	3.903
103	3M	HD	Yes	No	9.46611	4.059
103	12M	HD	Yes	No	5.17814	2.448
103	FollowUp	HD	Yes	No	5.72589	2.176
104	0M	SD	No	No	10.8629	6.382
105	0M	SD	Yes	No	5.80189	2.716
105	3M	SD	Yes	Yes	9.23905	4.183
105	12M	SD	Yes	Yes	6.66591	3.181
106	0M	HD	Yes	No	10.424	5.358
106	3M	HD	Yes	No	12.3726	6.35
106	12M	HD	Yes	No	7.82245	3.807
107	0M	SD	Yes	No	12.0098	5.605
107	3M	SD	Yes	No	11.7967	5.555
107	12M	SD	Yes	No	11.8272	5.265
107	FollowUp	SD	Yes	No	9.54324	3.635
108	0M	HD	Yes	No	10.2342	5.81
108	3M	HD	No	No	11.2066	6.059
108	12M	HD	No	No	10.4129	5.384
108	FollowUp	HD	No	No	12.0321	6.579
109	0M	HD	Yes	No	10.6131	5.291
109	3M	HD	Yes	No	9.31948	4.505
109	12M	HD	Yes	No	11.3591	4.967
109	FollowUp	HD	Yes	No	9.29185	3.577
110	0M	HD	Yes	No	7.96193	4.686
110	3M	HD	No	No	11.3684	6.23
110	12M	HD	No	No	9.24619	4.705
110	FollowUp	HD	No	No	9.8054	5.201
111	0M	RD	Yes	No	9.19175	5.856
111	FollowUp	RD	No	No	11.2228	6.388
112	0M	HD	Yes	No	7.66955	4.052
112	3M	HD	Yes	No	8.44547	4.026
112	12M	HD	Yes	No	9.52686	4.761
112	FollowUp	HD	Yes	No	9.64611	4.305
113	0M	SD	Yes	No	10.2203	3.914
113	3M	SD	Yes	No	9.43477	4.082
113	12M	SD	Yes	No	7.16042	2.996
113	FollowUp	SD	Yes	No	9.75245	3.773
114	0M	HD	Yes	No	11.2792	5.995
114	3M	HD	No	No	11.7615	6.539
114	12M	HD	No	No	10.1278	5.016
114	FollowUp	HD	No	No	9.15238	4.847
115	0M	SD	No	No	11.2353	5.256
115	3M	SD	No	No	10.7918	5.174
115	12M	SD	No	No	8.57698	3.869
115	FollowUp	SD	No	No	9.76276	4.455
116	0M	HD	Yes	No	9.13153	3.746
116	3M	HD	Yes	Yes	7.08905	3.258
116	12M	HD	Yes	Yes	4.62403	1.907
116	FollowUp	HD	Yes	Yes	6.31239	2.448
117	0M	HD	Yes	No	7.93753	4.082
117	3M	HD	Yes	No	8.84	4.516
117	12M	HD	No	No	8.3926	3.775
117	FollowUp	HD	No	No	7.33104	2.639
118	0M	RD	Yes	No	10.7256	6.025
118	3M	RD	Yes	No	12.4982	6.889
118	12M	RD	Yes	No	7.20501	4.343
118	FollowUp	RD	No	No	10.7378	6.004
119	0M	HD	Yes	Yes	7.67474	2.682
119	3M	HD	Yes	Yes	5.81168	2.082
119	12M	HD	Yes	Yes	6.64553	2.26
119	FollowUp	HD	Yes	Yes	4.60106	1.319
120	0M	SD	Yes	Yes	10.5859	5.339
120	3M	SD	Yes	Yes	10.7098	5.454
120	12M	SD	Yes	Yes	8.5163	4.778
121	0M	HD	Yes	No	9.95552	4.826
121	3M	HD	Yes	No	10.2283	4.946
122	0M	HD	Yes	No	6.72299	3.382
122	3M	HD	Yes	No	8.73578	4.223
122	12M	HD	Yes	No	6.02112	2.124
123	0M	HD	Yes	No	9.67733	5.092
123	3M	HD	Yes	No	12.3635	6.739
123	12M	HD	Yes	No	8.8077	3.719
123	FollowUp	HD	Yes	No	11.0156	4.684
124	0M	SD	Yes	No	9.41916	4.899
124	3M	SD	No	No	11.2076	6.024
124	12M	SD	No	No	10.6028	5.384
124	FollowUp	SD	No	No	10.6746	5.45
125	0M	HD	Yes	No	8.6967	3.959
126	0M	SD	Yes	No	7.2982	4.468
126	3M	SD	No	No	7.54961	4.272
126	12M	SD	No	No	8.88343	4.396
126	FollowUp	SD	No	No	10.09	5.507
127	0M	SD	Yes	No	8.84055	3.796
127	3M	SD	Yes	No	7.33693	3.662
127	12M	SD	Yes	No	5.48469	2.051
128	0M	SD	Yes	No	9.59963	5.442
128	3M	SD	Yes	No	11.0561	6.516
128	12M	SD	No	No	11.218	6.289
129	0M	HD	Yes	No	8.06432	4.045
129	3M	HD	No	No	8.87908	4.376
129	12M	HD	No	No	6.55538	3.236
129	FollowUp	HD	No	No	7.56439	2.903
130	0M	SD	Yes	Yes	9.10669	3.825
130	3M	SD	Yes	Yes	9.67137	4.252
130	12M	SD	Yes	Yes	6.08535	2.055
130	FollowUp	SD	Yes	Yes	8.32677	2.885
131	0M	SD	Yes	No	13.0953	7.366
131	3M	SD	No	No	13.2839	7.2
131	12M	SD	No	No	12.5748	6.674
131	FollowUp	SD	No	No	11.7423	6.307
132	0M	SD	Yes	Yes	11.8426	6.189
132	3M	SD	No	Yes	9.46945	5.161
132	12M	SD	No	Yes	12.1161	6.086
132	FollowUp	SD	No	Yes	12.6342	4.914
133	0M	SD	No	No	9.34872	5.258
133	12M	SD	No	No	10.1633	5.68
133	FollowUp	SD	No	No	10.4698	4.557
134	0M	HD	Yes	No	13.913	8.321
134	3M	HD	No	No	15.5322	7.873
134	12M	HD	No	No	13.5996	7.306
134	FollowUp	HD	No	No	12.8459	6.096
135	0M	HD	Yes	No	8.56257	3.551
135	3M	HD	Yes	No	6.59469	2.116
135	12M	HD	Yes	No	5.14394	1.7
135	FollowUp	HD	Yes	No	6.95915	2.35
136	0M	HD	Yes	Yes	8.3102	4.586
136	3M	HD	Yes	Yes	11.1082	5.221
136	12M	HD	No	Yes	7.8781	3.844
136	FollowUp	HD	No	Yes	9.42328	3.744
137	0M	HD	Yes	Yes	8.62112	5.2
137	3M	HD	Yes	Yes	9.54661	4.163
137	12M	HD	No	Yes	8.83971	4.283
138	0M	SD	Yes	No	11.8719	6.761
138	3M	SD	Yes	No	13.1812	6.527
139	0M	SD	No	No	10.5757	5.783
139	3M	SD	No	No	12.7439	7.283
139	12M	SD	No	No	10.4222	5.586
139	FollowUp	SD	No	No	11.1013	4.951
140	0M	SD	No	No	11.1034	5.635
140	3M	SD	Yes	No	12.751	5.566
140	12M	SD	Yes	No	9.8429	5.152
140	FollowUp	SD	Yes	No	11.015	4.729
141	0M	SD	No	No	11.6675	7.802
141	3M	SD	No	No	11.695	8.1
141	12M	SD	No	No	10.7272	6.82
142	0M	HD	No	Yes	10.0784	6.891
142	3M	HD	No	Yes	9.90288	6.502
142	12M	HD	No	Yes	9.58437	5.734
142	FollowUp	HD	No	Yes	8.63285	3.954
143	0M	SD	Yes	Yes	7.33293	2.306
143	3M	SD	Yes	Yes	5.77934	1.953
143	12M	SD	Yes	Yes	5.04546	1.606
143	FollowUp	SD	Yes	Yes	5.8887	1.862
144	0M	RD	Yes	Yes	8.87696	3.271
144	3M	RD	Yes	Yes	4.78623	1.985
144	12M	RD	Yes	Yes	8.12685	3.166
145	0M	HD	No	No	4.8372	1.715
145	3M	HD	Yes	Yes	7.23134	3.637
146	0M	SD	No	Yes	9.62351	3.792
147	0M	SD	No	Yes	12.5188	7.445
147	3M	SD	No	Yes	10.5503	5.784
147	12M	SD	No	Yes	9.04941	4.793
147	FollowUp	SD	No	Yes	10.6589	4.749
148	0M	SD	No	No	10.6746	7.515
148	3M	SD	No	No	11.8234	8.568
148	12M	SD	No	No	10.2565	6.826
148	FollowUp	SD	No	No	14.3044	7.571
149	0M	HD	Yes	Yes	5.45282	2.327
149	3M	HD	Yes	Yes	10.517	4.542
149	12M	HD	Yes	Yes	10.1366	3.799
149	FollowUp	HD	Yes	Yes	9.06862	3.573
150	0M	HD	No	No	10.0325	4.589
150	3M	HD	No	No	11.6235	5.395
150	12M	HD	No	No	9.53596	4.163
150	FollowUp	HD	No	No	9.74066	3.641
151	0M	HD	Yes	No	8.3718	2.947
151	3M	HD	Yes	No	8.57599	3.979
151	12M	HD	Yes	No	5.19436	1.65
151	FollowUp	HD	Yes	No	10.2899	3.339
152	0M	SD	Yes	Yes	8.9812	3.323
152	3M	SD	Yes	Yes	8.47129	4.363
152	12M	SD	Yes	Yes	12.19	4.179
152	FollowUp	SD	Yes	Yes	11.3955	4.214
153	0M	SD	Yes	No	9.43394	4.583
153	3M	SD	No	No	13.9585	6.709
153	12M	SD	No	No	8.80826	3.835
153	FollowUp	SD	No	No	9.67728	3.521
154	0M	SD	Yes	Yes	9.78053	4.644
154	3M	SD	Yes	Yes	9.75974	5.096
154	12M	SD	Yes	Yes	9.55989	4.9
154	FollowUp	SD	Yes	Yes	9.53174	3.993
155	0M	HD	Yes	No	10.7704	5.536
155	3M	HD	Yes	No	10.775	5.589
155	12M	HD	Yes	No	9.62802	4.601
155	FollowUp	HD	Yes	No	11.7677	4.479
156	0M	HD	No	No	11.1999	6.492
156	3M	HD	No	No	12.2115	7.269
156	12M	HD	No	No	12.559	6.57
156	FollowUp	HD	No	No	13.8207	6.153
157	0M	SD	No	Yes	11.4321	6.979
157	3M	SD	No	Yes	13.7563	8.647
157	12M	SD	No	Yes	10.533	6.167
157	FollowUp	SD	No	Yes	10.7199	5.279
158	0M	SD	Yes	No	9.62861	4.613
158	12M	SD	No	No	10.6848	5.252
158	FollowUp	SD	No	No	12.3483	4.5
159	0M	HD	Yes	Yes	8.2974	3.691
159	3M	HD	Yes	Yes	9.77231	4.667
159	12M	HD	Yes	Yes	6.35316	2.443
160	0M	SD	Yes	Yes	8.20487	4.663
160	3M	SD	No	Yes	8.08825	3.914
160	12M	SD	No	Yes	9.08037	4.339
160	FollowUp	SD	Yes	Yes	8.09663	3.139
161	0M	RD	No	No	12.1824	6.4
161	3M	RD	No	No	9.41258	4.734
161	12M	RD	No	No	11.7119	5.882
161	FollowUp	RD	No	No	10.2307	4.294
162	0M	RD	Yes	No	10.8444	5.971
162	3M	RD	Yes	No	11.2033	5.025
162	12M	RD	Yes	No	12.9048	5.72
162	FollowUp	RD	Yes	No	12.4065	5.45
163	0M	HD	Yes	No	8.20876	3.902
164	0M	HD	Yes	No	10.0214	5.161
164	3M	HD	Yes	No	9.99214	5.414
164	12M	HD	Yes	No	2.90487	1.089
164	FollowUp	HD	Yes	No	6.78586	2.525
165	0M	SD	Yes	No	8.32253	3.664
165	3M	SD	Yes	No	10.5585	4.469
165	12M	SD	Yes	No	9.98625	4.365
166	0M	SD	Yes	Yes	8.29315	3.529
166	3M	SD	Yes	Yes	8.88805	3.778
166	12M	SD	Yes	Yes	7.64247	3.219
167	0M	SD	No	No	13.461	7.259
167	3M	SD	No	No	12.9573	7.233
167	12M	SD	No	No	10.9523	5.674
167	FollowUp	SD	No	No	11.2623	4.996
168	0M	SD	No	No	14.1847	8.071
169	0M	HD	Yes	Yes	7.94372	3.426
169	3M	HD	Yes	Yes	7.34063	3.236
169	12M	HD	Yes	Yes	6.397	2.691
169	FollowUp	HD	Yes	Yes	6.0432	2.129
170	0M	SD	Yes	No	9.92118	4.345
170	3M	SD	Yes	No	8.01662	3.416
171	0M	RD	Yes	Yes	9.20227	4.355
171	3M	RD	Yes	Yes	6.48933	3.306
171	12M	RD	Yes	Yes	6.78538	3.375
171	FollowUp	RD	Yes	Yes	6.82872	2.796
172	0M	HD	Yes	No	9.69665	4.976
172	3M	HD	No	No	10.6381	5.224
172	12M	HD	No	No	6.13791	2.762
172	FollowUp	HD	No	No	6.92901	2.575
173	0M	SD	Yes	No	8.43956	3.45
173	3M	SD	Yes	No	8.61404	3.587
173	12M	SD	Yes	No	9.61143	3.697
173	FollowUp	SD	Yes	No	11.1968	3.368
174	0M	HD	Yes	Yes	7.18275	3.147
174	3M	HD	Yes	Yes	7.9985	3.715
174	12M	HD	Yes	Yes	6.93455	2.57
174	FollowUp	HD	Yes	Yes	7.37186	2.407
175	0M	SD	No	No	9.04625	4.983
175	3M	SD	No	No	9.95573	5.723
175	12M	SD	No	No	11.4107	6.496
175	FollowUp	SD	No	No	11.9702	5.793
176	0M	SD	No	Yes	11.1756	7.313
176	3M	SD	No	Yes	9.68192	6.061
176	12M	SD	No	Yes	9.37903	5.945
176	FollowUp	SD	No	Yes	10.6498	5.547
177	0M	HD	Yes	No	10.7873	4.812
177	3M	HD	Yes	No	12.7019	5.78
177	12M	HD	Yes	No	7.70092	3.241
177	FollowUp	HD	No	No	8.39683	2.937
178	0M	SD	No	Yes	10.111	5.385
178	3M	SD	Yes	Yes	10.7202	5.593
178	12M	SD	No	Yes	9.82309	5.179
178	FollowUp	SD	No	Yes	10.1812	4.011
179	0M	HD	Yes	Yes	8.0014	4.699
179	3M	HD	Yes	Yes	9.73827	4.696
179	12M	HD	Yes	Yes	7.26388	3.209
179	FollowUp	HD	No	Yes	6.01681	2.488
180	0M	HD	Yes	No	8.90409	5.552
181	0M	SD	Yes	No	7.82317	4.174
181	3M	SD	Yes	No	10.615	5.076
181	12M	SD	Yes	No	8.70906	4.417
181	FollowUp	SD	Yes	No	9.00931	3.561
182	0M	SD	Yes	Yes	7.44029	3.836
182	3M	SD	Yes	Yes	8.88568	4.452
182	12M	SD	Yes	Yes	6.53477	3.599
183	0M	HD	Yes	No	12.6424	6.446
184	0M	SD	Yes	No	13.2353	6.539
184	3M	SD	No	No	12.8862	6.109
184	12M	SD	No	No	9.54586	4.412
185	0M	HD	Yes	Yes	10.1815	4.982
185	3M	HD	Yes	Yes	8.53208	3.971
185	12M	HD	Yes	Yes	8.50886	3.811
186	0M	SD	Yes	No	13.0232	5.895
186	3M	SD	No	Yes	15.0571	6.533
186	12M	SD	No	Yes	13.3014	5.419
186	FollowUp	SD	No	Yes	16.8729	5.577
187	0M	SD	Yes	No	10.5937	5.378
187	3M	SD	Yes	No	10.3867	5.224
188	0M	SD	Yes	No	13.8261	7.11
188	3M	SD	No	No	13.7546	6.657
188	12M	SD	No	No	10.9096	5.352
188	FollowUp	SD	No	No	11.6203	4.981
189	0M	SD	No	No	9.66632	3.943
189	3M	SD	No	No	11.0244	4.259
189	12M	SD	No	No	10.7582	4.27
189	FollowUp	SD	No	No	12.3209	4.79
190	0M	HD	No	Yes	8.25314	5.218
191	0M	HD	Yes	Yes	7.08077	3.51
191	3M	HD	Yes	Yes	9.59959	4.681
191	12M	HD	Yes	Yes	4.50253	2.005
192	0M	HD	No	No	10.4081	5.483
192	3M	HD	No	No	10.1466	5.237
192	12M	HD	No	No	11.4321	5.002
193	0M	RD	Yes	No	12.7155	7.658
194	0M	RD	Yes	No	9.20935	4.095
194	3M	RD	Yes	No	12.7055	5.417
194	12M	RD	Yes	No	10.1058	4.278
194	FollowUp	RD	No	No	11.5819	3.973
195	0M	HD	No	No	11.2738	6.235
195	3M	HD	No	No	10.9259	6.138
195	12M	HD	No	No	8.5597	4.733
195	FollowUp	HD	No	No	8.87045	4.291
196	0M	HD	Yes	No	10.0414	5.871
196	3M	HD	Yes	No	10.8003	6.138
196	12M	HD	Yes	Yes	9.19078	5.101
197	0M	SD	Yes	No	9.69752	5.373
197	3M	SD	No	No	11.2877	5.888
197	12M	SD	No	No	10.9159	5.663
198	0M	RD	Yes	Yes	9.15849	5.007
198	3M	RD	Yes	Yes	8.91636	4.617
198	12M	RD	Yes	Yes	6.997	3.579
198	FollowUp	RD	No	Yes	9.70118	3.886
199	0M	RD	Yes	No	11.5506	6.417
199	3M	RD	No	No	13.9856	8.293
200	0M	SD	Yes	No	8.98658	4.256
201	0M	SD	Yes	No	10.2141	4.794
201	3M	SD	Yes	No	8.94415	4.85
201	12M	SD	No	No	9.34135	3.81
201	FollowUp	SD	No	No	6.58157	2.721
202	0M	HD	Yes	No	14.1822	6.544
203	0M	RD	Yes	Yes	7.93507	3.945
204	0M	RD	Yes	No	10.9738	6.264
204	3M	RD	No	No	9.64086	5.513
204	12M	RD	No	No	9.00956	5.186
205	0M	SD	Yes	No	7.29216	4.257
205	3M	SD	Yes	No	10.3911	6.153
205	12M	SD	No	No	11.1854	4.556
206	0M	RD	Yes	No	6.11203	2.817
206	3M	RD	Yes	No	9.08972	4.514
206	12M	RD	No	No	5.57859	2.606
207	0M	HD	Yes	Yes	11.4246	6.645
207	3M	HD	No	Yes	12.485	7.041
208	0M	SD	Yes	No	9.59341	4.495
208	3M	SD	No	No	11.3961	5.763
209	0M	SD	Yes	Yes	8.88113	3.823
209	3M	SD	No	Yes	7.75578	3.379
210	0M	SD	Yes	Yes	9.17921	3.613
210	3M	SD	Yes	Yes	9.58274	3.61
211	3M	HD	No	Yes	6.37815	3.543
211	12M	HD	No	Yes	6.10159	3.27
211	FollowUp	HD	Yes	Yes	5.785	3.156
212	3M	HD	No	No	13.2669	8.395
212	12M	HD	No	No	11.7802	7.056
212	FollowUp	HD	Yes	No	12.3531	7.656
213	3M	HD	Yes	No	12.1252	6.32
213	12M	HD	Yes	No	6.88592	3.242
213	FollowUp	HD	Yes	No	9.00076	4.168
214	3M	HD	Yes	Yes	11.6797	5.612
214	12M	HD	Yes	Yes	6.41899	3.156
214	FollowUp	HD	Yes	Yes	9.02213	4.362
215	3M	HD	Yes	No	7.12227	3.412
215	12M	HD	Yes	No	6.30589	2.745
215	FollowUp	HD	Yes	No	6.76165	2.596
216	3M	HD	Yes	Yes	6.75545	4.063
216	12M	HD	Yes	Yes	6.76849	3.554
216	FollowUp	HD	Yes	Yes	7.49025	4.143
217	3M	SD	No	No	10.516	6.303
217	12M	SD	Yes	No	8.81398	5.051
217	FollowUp	SD	Yes	No	9.45051	5.695
218	3M	HD	No	No	11.5288	6.871
218	12M	HD	No	No	11.3346	6.254
218	FollowUp	HD	No	No	9.63433	5.437
219	3M	HD	Yes	No	9.9946	4.372
219	12M	HD	Yes	No	8.96767	3.557
220	3M	HD	Yes	No	7.90822	3.91
220	12M	HD	No	No	8.67002	3.589
220	FollowUp	HD	No	No	9.17078	3.95
221	3M	SD	No	No	11.4854	5.737
221	12M	SD	No	No	10.9286	4.929
221	FollowUp	SD	No	No	10.1631	4.809
222	3M	SD	Yes	No	11.1824	4.885
222	12M	SD	Yes	No	9.5309	4.364
222	FollowUp	SD	Yes	No	9.13017	4.423
223	3M	HD	Yes	No	9.46331	4.557
223	12M	HD	No	No	9.51533	4.384
223	FollowUp	HD	No	No	8.42665	4.002
224	3M	HD	Yes	No	5.81649	2.491
224	12M	HD	Yes	No	5.06356	1.896
224	FollowUp	HD	Yes	No	9.89938	3.342
225	3M	HD	Yes	Yes	10.149	4.897
225	12M	HD	Yes	Yes	6.89894	3.466
225	FollowUp	HD	Yes	Yes	5.39206	2.225
226	3M	SD	Yes	No	8.07525	3.92
226	12M	SD	Yes	No	4.34272	1.624
226	FollowUp	SD	Yes	No	6.08826	2.46
227	3M	RD	Yes	Yes	8.43429	3.774
227	12M	RD	Yes	Yes	6.81235	2.291
228	3M	HD	Yes	Yes	5.02395	2.038
229	3M	HD	Yes	Yes	14.7818	7.635
229	FollowUp	HD	No	Yes	11.5679	5.983
230	3M	HD	No	Yes	10.2893	4.248
230	12M	HD	No	Yes	9.23123	3.714
231	3M	SD	Yes	No	14.3652	7.197
231	12M	SD	No	No	9.67675	4.526
231	FollowUp	SD	No	No	9.10921	3.574
232	3M	HD	Yes	Yes	7.20555	3.017
232	12M	HD	No	Yes	3.37294	1.203
233	3M	RD	Yes	No	6.57486	2.486
234	12M	HD	Yes	No	3.45395	2.294
234	FollowUp	HD	Yes	No	8.53451	3.18
235	12M	RD	No	Yes	8.88631	3.156
235	FollowUp	RD	No	Yes	8.62885	3.136
236	12M	HD	Yes	No	6.74928	2.603
237	12M	HD	Yes	Yes	7.18761	2.503
237	FollowUp	HD	Yes	Yes	4.67966	1.62
238	12M	RD	No	No	8.931	3.783
238	FollowUp	RD	No	No	10.0537	4.477
239	12M	HD	Yes	Yes	8.81831	2.792
240	FollowUp	SD	No	Yes	7.99737	4.119
241	FollowUp	RD	No	No	11.3243	6.067
