# Supplementary material for: Perivascular space imaging during therapy for medulloblastoma
Source: PLoS One. 2025 Feb 7;20(2):e0318278. doi: 10.1371/journal.pone.0318278 (PMC11805390; doi:10.1371/journal.pone.0318278)
Supplement: S3 Dataset2 — The spreadsheet includes Δpvs_ratio (‰) and Δpvs_volume (cm3) information. (XLSX) [file pone.0318278.s003.xlsx]

## Sheet: 0M-3M
Anonymized ID	DOSE	Δpvs_ratio(‰)	Δpvs_volume(cm^3)
1	HD	5.47456	1.913
2	HD	-0.544602	-0.435
3	RD	-0.691313	-0.105
4	RD	-1.28685	-0.995
5	SD	-2.09176	-1.061
6	HD	-2.08792	-1.211
7	HD	0.720851	0.514
10	SD	0.271256	0.059
12	HD	3.64021	2.145
14	SD	0.153697	0.28
15	HD	2.19513	0.982
18	SD	2.51347	1.123
19	HD	-0.917988	-0.48
20	HD	-0.617664	-0.565
21	HD	-0.333946	-0.179
23	RD	0.50294	0.624
24	RD	2.64775	2.438
26	HD	-1.74941	-1.473
27	HD	-2.3882	-1.014
29	HD	-2.07327	-1.106
30	HD	2.17029	1.329
31	SD	-0.705647	-0.55
32	HD	4.06425	1.777
34	HD	1.36275	0.026
35	SD	-0.130439	0.061
36	HD	-0.44535	-0.103
37	HD	2.38753	0.949
39	RD	-2.05426	-1.132
41	HD	0.415227	0.405
42	HD	-2.10975	-1.67
43	HD	2.10495	1.175
45	HD	-0.39014	-0.045
46	HD	-1.9634	-1.112
47	RD	2.11212	0.488
48	SD	-0.333581	0.028
49	SD	2.69996	1.603
50	SD	0.971744	0.69
52	HD	-1.38894	-1.386
53	SD	1.41682	0.682
54	HD	1.41553	0.868
55	HD	-0.0808686	0.549
56	SD	3.1668	1.181
57	HD	0.500124	-0.561
58	HD	-0.657241	0.477
59	SD	3.53614	1.977
60	SD	0.0390886	0.083
61	HD	-0.415672	-0.615
62	SD	2.89123	2.006
63	HD	-1.32954	-0.431
64	SD	0.155191	-0.329
65	SD	0.803246	0.781
66	HD	2.13638	0.8
67	RD	-0.129404	-0.004
68	RD	0.53771	0.154
69	HD	-0.675244	0.478
71	RD	3.7329	0.565
72	SD	5.6108	2.837
73	SD	2.98269	1.837
75	SD	3.41879	1.435
76	HD	2.453	1.019
77	SD	-2.5534	-1.599
78	SD	1.27998	0.589
79	SD	-1.55231	-1.07
82	SD	1.27856	0.59
83	SD	-0.0838882	0.669
84	HD	-0.0733305	-0.103
87	SD	0.4035	0.496
88	SD	0.404732	0.238
89	HD	0.276551	0.461
91	HD	2.29274	1.233
92	SD	1.06945	0.503
93	HD	-1.19554	-0.332
94	HD	2.39833	1.247
96	RD	0.626229	0.197
97	SD	1.21553	0.556
98	SD	-1.37864	-0.721
99	HD	0.650883	0.225
100	RD	1.337	0.819
101	RD	2.03216	1.487
103	HD	0.918929	0.156
106	HD	1.94862	0.992
107	SD	-0.213068	-0.05
109	HD	-1.29357	-0.786
112	HD	0.775924	-0.026
113	SD	-0.785566	0.168
115	SD	-0.443456	-0.082
117	HD	0.902469	0.434
118	RD	1.77265	0.864
119	HD	-1.86306	-0.6
120	SD	0.12386	0.115
121	HD	0.272804	0.12
122	HD	2.01279	0.841
123	HD	2.68613	1.647
127	SD	-1.50362	-0.134
128	SD	1.45647	1.074
130	SD	0.564686	0.427
135	HD	-1.96787	-1.435
136	HD	2.79796	0.635
137	HD	0.925492	-1.037
138	SD	1.30928	-0.234
139	SD	2.16827	1.5
141	SD	0.0274242	0.298
142	HD	-0.175532	-0.389
143	SD	-1.55359	-0.353
144	RD	-4.09073	-1.286
147	SD	-1.9685	-1.661
148	SD	1.14882	1.053
149	HD	5.06416	2.215
150	HD	1.59104	0.806
151	HD	0.204183	1.032
152	SD	-0.509917	1.04
154	SD	-0.0207868	0.452
155	HD	0.00452412	0.053
156	HD	1.01163	0.777
157	SD	2.32423	1.668
159	HD	1.4749	0.976
161	RD	-2.76987	-1.666
162	RD	0.358829	-0.946
164	HD	-0.0292604	0.253
165	SD	2.23597	0.805
166	SD	0.594904	0.249
167	SD	-0.503688	-0.026
169	HD	-0.60309	-0.19
170	SD	-1.90456	-0.929
171	RD	-2.71294	-1.049
173	SD	0.174483	0.137
174	HD	0.815751	0.568
175	SD	0.909477	0.74
176	SD	-1.49368	-1.252
177	HD	1.91462	0.968
179	HD	1.73687	-0.003
181	SD	2.79181	0.902
182	SD	1.44538	0.616
185	HD	-1.64946	-1.011
187	SD	-0.207028	-0.154
189	SD	1.35804	0.316
191	HD	2.51882	1.171
192	HD	-0.261554	-0.246
194	RD	3.49612	1.322
195	HD	-0.347917	-0.097
196	HD	0.758924	0.267
198	RD	-0.242124	-0.39
201	SD	-1.27	0.056
205	SD	3.09897	1.896
206	RD	2.97768	1.697
210	SD	0.403533	-0.003

## Sheet: 3M-12M
Anonymized ID	DOSE	Δpvs_ratio(‰)	Δpvs_volume(cm^3)
1	HD	0.0556345	-0.014
3	RD	-0.913311	-0.583
4	RD	1.57679	0.815
5	SD	-1.3638	-0.845
7	HD	-3.30812	-1.617
10	SD	-0.953195	-0.52
11	HD	-4.19459	-2.165
12	HD	-1.696	-1.249
14	SD	-2.27008	-1.518
15	HD	-3.38841	-2.023
18	SD	-5.1551	-2.747
19	HD	-1.85255	-1.198
21	HD	-1.22021	-0.841
22	SD	-2.12291	-1.246
23	RD	-1.43527	-0.805
24	RD	-1.52506	-1.195
29	HD	-1.06998	-0.073
30	HD	-3.6548	-2.549
31	SD	1.90392	-0.284
32	HD	-3.9114	-2.117
33	HD	0.109852	-0.731
34	HD	-3.99232	-1.463
35	SD	-4.04436	-1.449
36	HD	-1.682	-1.283
37	HD	-5.14565	-2.973
39	RD	-1.38932	-0.999
41	HD	-1.39615	-1.234
43	HD	-4.51216	-2.234
44	SD	-1.20348	-0.918
45	HD	-2.73448	-1.76
47	RD	-4.08391	-1.881
48	SD	-2.22694	-1.171
49	SD	-3.12974	-2.171
50	SD	-3.91724	-2.052
51	HD	-2.04501	-1.325
52	HD	0.406582	-0.108
54	HD	-2.03257	-1.096
55	HD	-1.80779	-1.133
56	SD	-3.76488	-1.81
58	HD	-4.69194	-2.865
59	SD	-2.8264	-2.156
61	HD	-3.2312	-2.164
62	SD	-3.59422	-2.607
63	HD	-1.67247	-0.913
64	SD	1.43002	0.621
65	SD	-2.12611	-1.683
67	RD	-0.0061	-0.5
68	RD	-1.50979	-1.336
69	HD	-2.54774	-1.821
70	HD	-0.487146	-0.378
71	RD	-3.99548	-0.905
72	SD	-5.30299	-3.051
73	SD	-3.84016	-2.438
74	HD	-0.686432	-0.864
75	SD	-3.50527	-1.685
76	HD	-2.38934	-1.639
77	SD	-2.1909	-1.907
78	SD	-1.65286	-1.026
79	SD	2.85519	1.518
81	HD	0.113779	-0.32
82	SD	-1.52429	-1.179
83	SD	-1.74711	-0.925
84	HD	-0.944408	0.014
86	HD	-3.21992	-2.169
88	SD	-0.827759	-0.202
89	HD	-4.98322	-4.63
90	SD	0.201134	0.076
91	HD	-3.54022	-2.457
92	SD	-0.473087	-0.243
93	HD	-1.61941	-0.981
94	HD	-2.20597	-1.443
97	SD	-2.641	-1.678
99	HD	-0.793342	-0.347
100	RD	-1.9864	-1.151
101	RD	-2.22574	-1.704
102	HD	-2.87331	-1.563
103	HD	-4.28797	-1.611
105	SD	-2.57314	-1.002
106	HD	-4.55019	-2.543
107	SD	0.0305232	-0.29
108	HD	-0.793692	-0.675
109	HD	2.03963	0.462
110	HD	-2.12217	-1.525
112	HD	1.08138	0.735
113	SD	-2.27435	-1.086
114	HD	-1.6337	-1.523
115	SD	-2.21482	-1.305
116	HD	-2.46502	-1.351
118	RD	-5.29322	-2.546
119	HD	0.833853	0.178
120	SD	-2.19349	-0.676
122	HD	-2.71466	-2.099
123	HD	-3.55576	-3.02
124	SD	-0.604821	-0.64
126	SD	1.33382	0.124
127	SD	-1.85224	-1.611
129	HD	-2.32369	-1.14
130	SD	-3.58602	-2.197
131	SD	-0.709063	-0.526
132	SD	2.64665	0.925
134	HD	-1.93256	-0.567
135	HD	-1.45075	-0.416
139	SD	-2.32168	-1.697
140	SD	-2.90812	-0.414
141	SD	-0.967777	-1.28
142	HD	-0.31851	-0.768
143	SD	-0.733878	-0.347
144	RD	3.34061	1.181
147	SD	-1.50093	-0.991
148	SD	-1.56692	-1.742
149	HD	-0.380367	-0.743
150	HD	-2.08756	-1.232
151	HD	-3.38162	-2.329
152	SD	3.71871	-0.184
153	SD	-5.15027	-2.874
154	SD	-0.199847	-0.196
155	HD	-1.14693	-0.988
156	HD	0.347532	-0.699
157	SD	-3.22333	-2.48
159	HD	-3.41915	-2.224
160	SD	0.992122	0.425
161	RD	2.29933	1.148
162	RD	1.70153	0.695
164	HD	-7.08727	-4.325
165	SD	-0.572247	-0.104
166	SD	-1.24558	-0.559
167	SD	-2.00508	-1.559
169	HD	-0.943633	-0.545
171	RD	0.296053	0.069
172	HD	-4.50019	-2.462
173	SD	0.997391	0.11
174	HD	-1.06395	-1.145
175	SD	1.45496	0.773
176	SD	-0.302895	-0.116
177	HD	-5.00096	-2.539
179	HD	-2.47439	-1.487
181	SD	-1.90592	-0.659
182	SD	-2.3509	-0.853
184	SD	-3.34032	-1.697
185	HD	-0.0232169	-0.16
186	SD	-1.7557	-1.114
188	SD	-2.84501	-1.305
189	SD	-0.266207	0.011
191	HD	-5.09706	-2.676
192	HD	1.28551	-0.235
194	RD	-2.59968	-1.139
195	HD	-2.36621	-1.405
197	SD	-0.371869	-0.225
198	RD	-1.91936	-1.038
204	RD	-0.631302	-0.327
211	HD	-0.276564	-0.273
212	HD	-1.48667	-1.339
213	HD	-5.23932	-3.078
214	HD	-5.26068	-2.456
215	HD	-0.816372	-0.667
216	HD	0.0130388	-0.509
218	HD	-0.194215	-0.617
219	HD	-1.02693	-0.815
221	SD	-0.556832	-0.808
222	SD	-1.65145	-0.521
224	HD	-0.752931	-0.595
225	HD	-3.25009	-1.431
226	SD	-3.73253	-2.296
227	RD	-1.62194	-1.483
230	HD	-1.05802	-0.534

## Sheet: 12M-FollowUp
Anonymized ID	DOSE	Δpvs_ratio(‰)	Δpvs_volume(cm^3)
1	HD	0.0159133	0.429
3	RD	0.29941	0.271
5	SD	1.16985	0.71
10	SD	-0.131728	0.087
11	HD	0.0466521	0.089
12	HD	1.41651	0.794
14	SD	-0.174822	0.402
15	HD	-0.901381	0.155
16	HD	-0.00506425	0.464
18	SD	3.10905	1.801
20	HD	0.570541	0.448
21	HD	2.77878	1.44
22	SD	-0.482973	-0.481
23	RD	1.70643	0.657
24	RD	0.298545	0.733
25	SD	2.04216	1.201
29	HD	2.48226	0.638
31	SD	-2.39879	-0.149
32	HD	-1.37707	-0.59
33	HD	-0.99328	-0.217
35	SD	2.32981	1.026
36	HD	-1.12929	-0.13
37	HD	-0.715651	-1.081
39	RD	0.790879	0.688
44	SD	-0.92301	-0.335
45	HD	2.51516	1.348
47	RD	1.12292	0.827
48	SD	2.72141	1.488
49	SD	0.0295946	0.243
50	SD	2.16173	1.289
52	HD	-0.603239	-0.192
53	SD	0.588452	0.46
55	HD	2.60961	1.165
59	SD	-1.29215	-0.552
60	SD	0.57693	0.287
61	HD	1.96869	0.957
63	HD	1.67952	0.204
65	SD	1.78585	1.212
67	RD	1.13485	0.903
68	RD	0.0892848	0.805
69	HD	2.54973	1.351
70	HD	-2.53676	-1.243
71	RD	1.12026	0.846
72	SD	-2.28336	-0.402
73	SD	2.4203	1.524
74	HD	-0.532902	-0.39
75	SD	1.00229	0.276
77	SD	0.743692	0.561
78	SD	0.846686	0.509
79	SD	0.376626	-0.282
82	SD	-0.299858	-0.035
83	SD	-2.07915	-0.821
84	HD	-0.960075	-0.689
86	HD	-1.21989	-0.515
87	SD	-1.39864	-0.171
89	HD	4.22499	2.822
90	SD	-1.23337	-0.841
91	HD	1.83769	1.485
92	SD	-0.000982438	-0.2
93	HD	-1.31748	-0.797
94	HD	-2.24611	-1.36
96	RD	0.535336	0.335
97	SD	0.882148	0.657
98	SD	0.458196	0.373
99	HD	-2.86502	-1.245
100	RD	0.493241	0.306
101	RD	2.13061	0.985
103	HD	0.547758	-0.272
107	SD	-2.28397	-1.63
108	HD	1.61917	1.195
109	HD	-2.06726	-1.39
110	HD	0.559206	0.496
112	HD	0.119249	-0.456
113	SD	2.59203	0.777
114	HD	-0.975429	-0.169
115	SD	1.18577	0.586
116	HD	1.68836	0.541
117	HD	-1.06156	-1.136
119	HD	-2.04447	-0.941
123	HD	2.20785	0.965
124	SD	0.0718288	0.066
126	SD	1.20659	1.111
129	HD	1.009	-0.333
130	SD	2.24141	0.83
131	SD	-0.83248	-0.367
132	SD	0.518113	-1.172
133	SD	0.306517	-1.123
134	HD	-0.753657	-1.21
135	HD	1.81521	0.65
136	HD	1.54518	-0.1
139	SD	0.679075	-0.635
140	SD	1.17212	-0.423
142	HD	-0.951517	-1.78
143	SD	0.843237	0.256
147	SD	1.60952	-0.044
148	SD	4.04793	0.745
149	HD	-1.06799	-0.226
150	HD	0.204698	-0.522
151	HD	5.09557	1.689
152	SD	-0.794497	0.035
153	SD	0.869022	-0.314
154	SD	-0.0281499	-0.907
155	HD	2.13968	-0.122
156	HD	1.26168	-0.417
157	SD	0.186884	-0.888
158	SD	1.66356	-0.752
161	RD	-1.4812	-1.588
162	RD	-0.498302	-0.27
164	HD	3.881	1.436
167	SD	0.31002	-0.678
169	HD	-0.353803	-0.562
171	RD	0.0433437	-0.579
172	HD	0.791095	-0.187
173	SD	1.58537	-0.329
174	HD	0.437307	-0.163
175	SD	0.559486	-0.703
176	SD	1.27073	-0.398
178	SD	0.358092	-1.168
181	SD	0.300245	-0.856
186	SD	3.57149	0.158
188	SD	0.710655	-0.371
189	SD	1.56275	0.52
195	HD	0.31075	-0.442
201	SD	-2.75978	-1.089
213	HD	2.11484	0.926
214	HD	2.60314	1.206
215	HD	0.455755	-0.149
216	HD	0.721758	0.589
217	SD	0.636532	0.644
218	HD	-1.70029	-0.817
220	HD	0.500752	0.361
221	SD	-0.765453	-0.12
222	SD	-0.400735	0.059
223	HD	-1.08869	-0.382
224	HD	4.83582	1.446
225	HD	-1.50688	-1.241
226	SD	1.74554	0.836
231	SD	-0.567537	-0.952
234	HD	5.08056	0.886
235	RD	-0.257462	-0.02
237	HD	-2.50795	-0.883
238	RD	1.12267	0.694
